# Supplementary material for: Multi-Omics Profiling of the Hepatopancreas of Ridgetail White Prawn Exopalaemon carinicauda Under Sulfate Stress
Source: Int J Mol Sci. 2026 Jan 21;27(2):1056. doi: 10.3390/ijms27021056 (PMC12842194; doi:10.3390/ijms27021056)
Supplement: Supplementary file 1 [file ijms-27-01056-s001.zip]

Archive with 7 entries (7 files):
- Table S1.pdf
- Table S2.pdf
- Table S3.xlsx
- Table S4.xlsx
- Table S5.xlsx
- Table S6.xlsx
- Table S7.pdf
