# Supplementary material for: Multi-Omics Profiling of the Hepatopancreas of Ridgetail White Prawn Exopalaemon carinicauda Under Sulfate Stress
Source: Int J Mol Sci. 2026 Jan 21;27(2):1056. doi: 10.3390/ijms27021056 (PMC12842194; doi:10.3390/ijms27021056)
Supplement: Supplementary file 1 [file ijms-27-01056-s001.zip › Table S3.xlsx]

## Sheet: Sheet1
Table S3 Quality control of the RNA-seq data obtained from different groups.
Sample	RawData(bp)	CleanData(bp)	AF_Q20(%)	AF_Q30(%)	AF_N(%)	AF_GC(%)
CK-1	6230354700	6175815320	6099509177 (98.76%)	5940247344 (96.19%)	4218077 (0.07%)	2695529601 (43.65%)
CK-2	6692267700	6644695934	6572627968 (98.92%)	6420350709 (96.62%)	4363202 (0.07%)	2888055316 (43.46%)
CK-3	6327234300	6270069388	6195186684 (98.81%)	6040197250 (96.33%)	4300974 (0.07%)	2744975265 (43.78%)
T1-1	5476434300	5432592783	5372814431 (98.90%)	5248044176 (96.60%)	3571622 (0.07%)	2358033699 (43.41%)
T1-2	5828079300	5787698118	5727419809 (98.96%)	5601617914 (96.78%)	3777074 (0.07%)	2511814429 (43.40%)
T1-3	6726666000	6680636039	6613408947 (98.99%)	6469021803 (96.83%)	3714870 (0.06%)	2931494249 (43.88%)
T2-1	6283880100	6231752525	6166874654 (98.96%)	6030802438 (96.78%)	4074152 (0.07%)	2747415833 (44.09%)
T2-2	5903346600	5870958774	5802256516 (98.83%)	5657726851 (96.37%)	3108411 (0.05%)	2583388610 (44.00%)
T2-3	5491136400	5445385498	5388995386 (98.96%)	5270452398 (96.79%)	3540972 (0.07%)	2452527898 (45.04%)
