# Supplementary material for: Multi-Omics Profiling of the Hepatopancreas of Ridgetail White Prawn Exopalaemon carinicauda Under Sulfate Stress
Source: Int J Mol Sci. 2026 Jan 21;27(2):1056. doi: 10.3390/ijms27021056 (PMC12842194; doi:10.3390/ijms27021056)
Supplement: Supplementary file 1 [file ijms-27-01056-s001.zip › Table S4.xlsx]

## Sheet: Sheet1
Table S4 The cumulative mortality rates of Exopalaemon carinicauda under different sulfate concentrations stresses.
Sulfate concentration / (mmol/L)	Cumulative mortality rate %
	24 h	48 h
64	15.00±5.00	41.67±7.64
98	20.00±8.66	46.67±2.89
132	26.67±7.64	50.00±0.00
166	41.67±2.89	61.67±2.89
200	48.33±2.89	70.00±5.00
