# Supplementary material for: Multi-Omics Profiling of the Hepatopancreas of Ridgetail White Prawn Exopalaemon carinicauda Under Sulfate Stress
Source: Int J Mol Sci. 2026 Jan 21;27(2):1056. doi: 10.3390/ijms27021056 (PMC12842194; doi:10.3390/ijms27021056)
Supplement: Supplementary file 1 [file ijms-27-01056-s001.zip › Table S5.xlsx]

## Sheet: Sheet1
Table S5 The 24 h, and, 48 h LC50 and confidence interval of Exopalaemon carinicauda by probabilistic analysis.
Time / h	LC50 / (mmol/L)	Confidence interval (95 %)
		Lower bound 95 %	Upper bound 95 %
24	230.48	186.188	359.037
48	99.9	55.229	106.643
