# Supplementary material for: Multi-Omics Profiling of the Hepatopancreas of Ridgetail White Prawn Exopalaemon carinicauda Under Sulfate Stress
Source: Int J Mol Sci. 2026 Jan 21;27(2):1056. doi: 10.3390/ijms27021056 (PMC12842194; doi:10.3390/ijms27021056)
Supplement: Supplementary file 1 [file ijms-27-01056-s001.zip › Table S6.xlsx]

## Sheet: Sheet1
Table S6 The cumulative mortality rates of Exopalaemon carinicauda.
Group	Cumulative mortality rate %
	24 h	48 h
Control	0	0
Sulfate-stress group	23.33	50.33
